# Supplementary material for: The association between photoreceptor layer thickness measured by optical coherence tomography and visual sensitivity in glaucomatous eyes
Source: PLoS One. 2017 Oct 12;12(10):e0184064. doi: 10.1371/journal.pone.0184064 (PMC5638206; doi:10.1371/journal.pone.0184064)
Supplement: S1 Table — The dataset contains data for all patients included in the study. (CSV) [file pone.0184064.s001.csv]

Eye	maculaNFLave	maculaGCCave	maculaINLOPLave	maculaONLISave	maculaRCave	Gender	Age	mTH	Ax	FL	FP	FN
R	24.69294078	34.91155244	61.9183611	61.17276074	65.17293706	M	81	20.72222222	24.66	0.2	0	0
L	11.3337201	40.99873322	54.98341923	55.41534177	67.12938127	M	40	21.25862069	27.4	0.047619048	0.02	0
R	9.620576891	44.90504664	52.9103576	61.42818834	65.39961274	M	65	15.8	27.4	0.0625	0.01	0.09
R	37.21381024	43.75333755	56.51089876	57.03582698	68.83293402	F	45	32.82352941	27.05	0	0.05	0
R	39.22063283	23.77329518	55.64222778	48.49400012	67.40026393	F	50	28.70588235	28.56	0	0.01	0.01
R	29.72011039	30.87287016	54.3047887	53.31082961	66.6614519	F	50	30.98529412	26.84	0.066666667	0	0
R	36.40324402	34.26194	57.61572113	57.30606079	71.87588806	F	66	30.11764706	24.03	0.133333333	0.09	0.02
R	21.00962875	32.7657415	61.19204642	53.2818752	71.25417251	F	25	17.55555556	23.8	0.055555556	0.01	0
R	35.73942957	43.53977311	54.3819159	46.99784255	66.17144777	M	64	33.14705882	28.02	0	0.03	0
R	12.56422418	45.62266322	54.01644047	57.94351179	67.80605444	F	62	24.13636364	26.63	0.117647059	0	0
R	26.44355824	41.58170203	54.85443444	56.19633796	66.37986414	M	72	25.4375	24.2	0	0.02	0
L	25.05459743	37.86631422	61.69601346	57.43572054	68.04573299	M	52	22.20689655	27	0	0	0.07
L	18.64737701	32.12010803	50.0535614	56.63072052	67.65270691	M	64	17.60526316	27.49	0.294117647	0.16	0
L	30.18488663	30.05340427	57.97004461	56.85632483	68.99609977	F	66	18.40384615	25.36	0.045454545	0.01	0.13
R	39.20337911	39.01856235	52.35843679	52.30618222	60.93632112	M	44	30.41176471	29.2	0	0	0
L	26.78687986	41.22230501	55.34510058	54.45883315	69.73601135	F	70	28.41176471	23.63	0.058823529	0	0.05
R	37.21515184	46.5357879	59.70987526	67.16887644	71.95807289	F	54	32.77941176	24.4	0	0.01	0
R	34.63090689	36.96345198	61.45865518	54.29310461	68.38519357	F	66	30.72222222	23.8	0	0	0
L	32.37686652	20.1910558	55.94434649	56.65812115	67.97371763	M	57	27.37037037	25.44	0	0.04	0.07
R	21.92632996	29.501733	53.04280339	51.21327664	66.8935284	F	69	21.46808511	26.88	0	0.01	0.14
R	26.63825355	29.08414705	56.16313679	51.70919621	71.63768512	F	71	26.06521739	24.75	0	0.01	0
L	21.74441632	33.58764364	58.78582102	66.2777834	71.70273699	M	66	22.2	25.62	0.05	0	0.16
L	18.46214581	37.59509266	56.12321489	55.73738398	69.25212743	M	42	21.32352941	27.03	0	0	0.03
R	19.09636678	35.90980383	51.63398929	48.59965736	62.77579139	M	73	22.48484848	25.85	0	0.03	0
R	22.77943385	43.33924462	61.65792767	65.29114299	69.21933771	M	57	24.75384615	22.74	0.058823529	0.01	0.21
L	28.4023058	49.58240435	59.37291773	58.3868021	69.43159004	F	69	31.10294118	22.98	0.111111111	0.02	0
L	19.89615254	35.02231963	55.81312847	63.96690003	62.40260989	F	74	22.66666667	23.75	0	0.01	0
L	22.55123467	38.0863812	54.03525648	47.46611182	68.19341356	M	81	27.64705882	22.71	0.0625	0	0.1
L	19.71475875	41.98497269	55.86033052	57.33343303	65.42492294	F	65	26.58064516	25.14	0	0.01	0
R	44.74836406	27.36163855	52.99287849	67.28220925	65.35063675	M	45	14.69047619	24.88	0	0.02	0.26
R	18.76754095	42.64264856	62.6549438	63.67920602	68.50028179	F	69	24.42857143	23.62	0	0	0
L	29.45709229	48.3160965	60.5750061	50.72394104	69.4762085	F	45	25.21052632	25.52	0	0	0.08
L	24.45339119	37.56872105	63.22972698	44.00836834	68.35288467	M	73	25.796875	24.36	0.05	0.02	0.14
R	23.54107406	30.50180852	60.19740082	56.4563068	68.14200135	M	67	21.97222222	24.82	0.05	0.01	0
L	31.41175249	32.32775225	55.82858735	52.88765057	68.73784522	F	56	29.72058824	25.65	0.055555556	0	0
L	32.43323469	28.69581831	57.2716175	51.57558494	67.73374179	M	72	27.82352941	26.63	0	0.01	0
R	11.93114568	43.9401786	57.02640405	60.98892748	69.21174418	M	72	9.833333333	23.75	0.071428571	0.04	1
L	34.21408843	25.99740621	48.57245171	59.16096166	63.89264227	F	69	29.11764706	26.28	0	0.01	0
R	37.01312635	44.29481315	56.69569957	69.1436259	74.0980511	M	63	30.39705882	27.75	0.058823529	0	0
R	26.18713828	32.55344665	63.04244552	52.91288801	69.2065484	M	57	27.11111111	24.54	0	0	0.07
L	31.43145717	46.29430509	68.56100368	58.14695561	67.30400822	F	47	25.93442623	25.61	0	0.03	0.07
L	29.10985438	33.05911071	60.56377497	48.17369158	67.78031769	M	67	29.13235294	25.48	0.0625	0.01	0.06
L	25.92302188	51.69205521	60.30330379	69.64339242	71.68582002	F	62	25.54545455	22.96	0	0	0.09
L	32.15553568	34.89903794	58.93145958	67.51532816	69.98760118	M	68	24.47058824	25.43	0.166666667	0.02	0
L	37.15769653	29.14355927	57.85473175	62.20329285	61.54742737	M	74	28.34375	24.49	0.117647059	0	0
L	29.20567004	31.87643821	51.89806348	62.0398804	65.79047531	M	62	29	25.4	0	0	0
L	28.83304157	43.03088117	60.33958771	58.76311085	69.52298033	M	65	27.57575758	27.7	0	0	0.08
L	36.50564129	23.2107264	54.10879657	54.91428506	66.86183418	M	66	26.78125	27.4	0.052631579	0.03	0
R	24.89310361	38.07507906	53.82169519	57.58100973	67.1961635	M	47	30	28.4	0.058823529	0.13	0.07
R	39.75523687	38.8778689	61.45234124	63.24498457	57.34702648	M	65	26.03333333	24.5	0.111111111	0.01	0
L	23.17063773	38.83061815	57.15749774	50.64572683	67.54639683	M	69	27.22641509	27.22	0	0.01	0
L	21.98713837	24.1035041	48.32243357	66.03415422	64.81180489	M	59	13.82758621	27.21	0.157894737	0.11	0.07
R	38.54805264	42.65778407	53.55906343	51.02115541	68.95757135	F	63	31.54411765	25.12	0	0	0
R	8.451871144	48.92731839	59.43466034	65.99667163	72.13649118	M	60	26.19047619	25.45	0	0	0
L	32.89195818	36.03189713	55.05652015	59.55158272	67.94494505	M	54	31.0483871	25.13	0	0.05	0
R	24.8256714	22.30242148	53.11861765	47.84450738	68.17883567	F	65	18.65306122	24.83	0	0.01	0
R	29.44928195	31.89179781	59.66856618	68.02300986	69.83063853	M	53	30.05882353	25.37	0.35	0.42	0.27
L	36.66291898	41.47629251	61.53388146	64.26507253	68.63977295	M	52	33.29411765	25.28	0	0	0
R	17.02869667	44.48406932	51.41662548	60.89767778	60.51977617	F	72	21.859375	26.3	0	0.01	0
R	34.78117571	39.13556208	58.97003044	63.16769461	66.85679103	F	62	31.07352941	25.65	0	0.01	0
L	25.05592302	39.07165466	55.64947348	60.20759722	69.2253327	M	75	23.875	25.78	0.058823529	0.03	0
R	27.93695526	48.68484802	57.80663452	61.07189484	69.10708466	M	79	30.01538462	26.65	0	0.03	0
R	40.43595775	44.36784127	57.04856633	47.65531571	66.37118214	F	65	30.76470588	26.1	0.066666667	0.02	0
R	8.569904654	39.0538583	54.69300386	53.33463732	69.25578208	F	70	19.67567568	25.53	0	0.02	0.06
R	21.39642568	39.61322668	59.1638897	60.44204763	68.05808696	F	68	20.98113208	25.64	0.15	0.1	0
R	33.40146591	44.48471182	57.99286275	63.58439341	69.18726523	F	50	33.07352941	26.04	0	0.01	0
R	42.75583038	40.67369232	58.349086	63.8674469	65.30137177	M	61	32.29411765	24.5	0	0	0
L	15.43233032	30.3214798	53.80111389	60.72223511	67.92406464	M	53	20.38709677	28.04	0.166666667	0.01	0.09
R	36.66265456	33.39071026	52.76476225	58.22120378	65.90674951	M	70	23.95081967	25.74	0	0	0.06
R	19.43464019	34.95223724	56.66927575	56.54225915	70.42973369	M	53	21.81034483	27.03	0.105263158	0.03	0
R	33.64943308	51.01013064	59.04187053	53.73357315	71.14561406	F	56	34.63235294	23.75	0	0.04	0
R	30.91608094	26.46501889	57.36919897	52.42349517	70.95442005	M	55	25.18367347	26.97	0	0	0.06
R	34.40477951	46.07214533	58.6117194	53.40564796	71.06519624	F	60	28.32758621	26.17	0.058823529	0.01	0
R	28.51097851	30.18285161	51.42703882	48.5299002	67.1387239	F	65	21.3015873	27.13	0	0.01	0.07
R	23.8140723	35.1976241	56.52448843	60.66441793	71.24725863	M	31	32.08823529	26.87	0	0.04	0.01
R	43.54351799	30.76402011	53.19711893	65.66681713	55.12704095	M	67	22.67741935	26.14	0.0625	0.01	0
R	35.94020465	40.1051987	51.11480923	62.42048703	64.73550726	M	44	26.63076923	26.81	0	0.02	0
R	30.10246883	26.45466472	61.04647665	53.81526425	71.73798927	M	59	18.93220339	24.75	0.263157895	0.17	0.21
R	28.49861783	29.06495738	63.39594103	58.76623359	66.16477924	F	76	15.4	21.87	0	0	1
L	25.49514633	46.24712712	56.92680012	54.85686244	63.1485181	F	76	26.07936508	24.72	0	0	0
L	40.02270188	30.5700781	66.26306025	56.66535529	67.55213607	F	64	22.21875	22.01	0	0	0
R	33.90025929	24.67855324	51.82199485	59.67249325	59.84484054	M	75	30.20588235	26.01	0.133333333	0.04	0.08
R	23.57234006	40.49257592	55.32193926	53.41999692	64.69678434	F	65	25.28571429	28.15	0.066666667	0	0
L	31.32306869	33.73639907	55.20301275	62.03121274	67.07712237	F	43	28.27272727	23.58	0	0.01	0
R	32.92312613	44.48038958	57.12494123	52.40700394	63.34266174	M	61	33.01470588	28.32	0	0	0
L	16.55311144	34.51047957	53.96286509	57.8197328	68.21060005	F	86	20.78571429	23.26	0	0	0.18
L	22.85410076	42.76335631	57.26509663	50.78979966	67.65430541	F	65	24.92592593	23.91	0.055555556	0	0
L	39.04870234	39.90033912	55.58510483	49.24836322	67.48395119	M	60	32.23529412	26.69	0	0	0
R	43.05754061	34.55076286	60.96783927	54.81269689	51.60746495	F	68	22.80597015	26.44	0	0	0.04
R	43.54051819	42.79619751	58.39115906	63.64815674	68.09304962	M	52	33.55882353	28.37	0	0	0
R	41.53142717	55.49337287	62.74915265	54.76911066	67.37352058	F	69	33.64705882	23.84	0	0	0
R	33.45337403	58.65982455	60.0633044	66.21068646	67.61976719	F	59	30.43939394	23.38	0	0	0.05
L	40.60926046	35.30619933	55.89759086	50.07782145	66.98406702	F	52	31.83823529	28.74	0.0625	0	0
L	8.968463071	40.42820349	51.81632015	64.34006661	65.46755268	M	66	16.91666667	27.45	0	0	1
L	22.06687602	34.63034194	55.00763123	56.33267737	64.42864542	F	74	24.66666667	24.24	0	0	0
R	22.74393267	39.74888447	57.76770161	58.47815455	70.81191125	M	61	25.69117647	26.34	0	0	0
L	15.61772617	37.99527313	54.09636964	64.49635576	70.8913482	F	60	13.94736842	26.08	0.052631579	0.04	0.29
R	27.53969593	30.36920728	51.32437513	66.77532111	60.27042851	F	64	28.56521739	26.27	0	0.03	0
L	8.916494257	40.95413705	56.11952054	59.17945271	59.39173668	M	62	15.81818182	25.7	0	0	0.1
L	30.76462555	50.51082764	64.31101532	58.89829254	68.43058929	F	68	22.16129032	21.82	0.052631579	0.01	0
R	22.30180206	40.92809906	55.18566895	47.73152466	67.82839813	F	72	27.3030303	24.22	0	0.05	0.07
R	26.11402738	42.28208579	60.6424316	59.42180103	62.80404096	F	78	30.75	22.25	0	0	0.04
R	26.38584268	26.55250319	49.66951537	56.49586931	63.24628561	M	68	22.66666667	27.48	0	0	0
R	22.85938974	32.03553706	59.31180151	59.66097858	73.54886577	F	49	23.23809524	24.83	0	0	0
R	21.62168331	41.12178455	59.56925744	57.58696179	70.1393938	F	70	24.24193548	23.23	0	0	0.07
R	36.60586696	25.62923385	55.79466083	66.86436833	69.45907352	M	55	29.80597015	27.32	0.055555556	0.02	0
R	20.40792037	37.38570291	59.88539204	61.27292037	70.02522971	M	56	28.3968254	24	0	0	0
R	33.43330376	39.55491012	56.52666718	60.64822306	65.88871414	F	62	29.07352941	24.92	0	0.01	0.05
L	36.04612139	31.23110075	54.94461244	55.72245528	62.61540131	F	57	19.84210526	28.2	0.05	0	0
L	31.42973709	27.92214085	44.48312363	60.56443975	60.27070266	M	68	12.11111111	25.21	0	0.01	0.11
L	39.45460269	50.98193918	60.71284994	50.51972952	63.80801956	F	75	30.08955224	22.12	0.0625	0	0.02
L	26.25241146	31.28888752	59.76129311	65.94887764	69.98721401	M	51	19.73333333	26.97	0	0	0.06
L	12.69062018	46.91523006	61.1182107	57.71189169	69.17272096	F	64	24.05263158	24.93	0.05	0	0
R	34.69264665	42.08908822	51.68813754	72.73564805	64.67965925	M	68	33.10294118	26.56	0	0	0
L	28.42960207	22.21375268	51.91093035	50.51234305	65.19539986	F	48	25.12244898	26.97	0	0	0
R	32.69916606	45.17146566	61.70790567	63.42359787	68.61545546	F	72	31.11764706	24.61	0	0	0.03
R	39.78215237	50.33552183	57.00297151	54.06700526	66.10945029	F	33	33.83823529	26.51	0	0.01	0
L	30.92825775	34.54158481	58.07887376	56.89766703	62.86501627	F	52	31.66176471	27.4	0.058823529	0.01	0
R	26.75878262	20.66388052	51.36280346	53.83650117	63.88149058	M	65	11.65	26.66	0	0.01	0
L	32.22482174	31.50995474	54.70590278	58.05299479	68.16394159	F	63	17.38235294	24.61	0.06	0.01	0
L	30.49571534	36.62329547	64.51257233	57.26838931	66.00171601	F	65	13.30882353	22.37	0	0	0
R	31.69211502	43.29013136	61.29509437	57.34469656	68.80010391	M	59	27.44117647	27.28	0	0	0
L	29.48698323	41.32681417	56.77051288	56.53567832	69.374336	F	47	25.36764706	26.98	0	0	0
L	38.72907753	45.802941	63.37100249	58.99142479	67.23186463	F	64	33.11764706	23.72	0	0	0
R	33.15706703	31.80953131	59.60083214	60.32141524	66.10845137	F	76	16.26470588	21.96	0	0.02	0
L	29.3361379	36.39917026	58.43007409	48.97497168	70.94953002	M	33	29.05882353	26.04	0.11	0.03	0.03
R	29.85867198	33.16022363	64.13383626	58.95018764	71.74062802	F	49	23	25.31	0	0.03	0.06
R	34.70653152	48.16982876	64.67784535	60.71920295	74.00587115	M	64	20.11764706	25.53	0.05	0.03	0
R	38.57635608	40.25178027	61.00692335	55.20848673	68.52573456	M	57	33.64705882	25.87	0	0.02	0
L	38.91319458	30.11877579	60.81166086	63.60115336	67.92518826	F	54	21.33823529	26.44	0	0	0
L	18.74868811	37.16565641	55.8144222	58.92663694	69.98670561	M	61	25.67647059	26.02	0	0	0
R	33.28570862	41.56509857	58.70079803	56.41244202	71.78993683	M	67	33.98529412	27.01	0.07	0.06	0
R	28.12798488	35.85854987	56.01294494	60.5740535	66.00830043	M	53	26.05882353	27.94	0	0.02	0
L	42.65402535	38.67888493	59.41096651	62.52731653	66.27637734	M	46	33.60294118	27.76	0	0	0
L	38.86577724	39.40003078	57.7118287	51.16094236	71.6643554	M	52	33.60294118	25.35	0.07	0.03	0
R	25.20688934	32.03218282	57.79075366	54.39289847	69.2539698	F	52	28.07352941	25.97	0.06	0.01	0
L	27.43648489	51.61915057	58.45430016	64.79387821	73.64529572	M	62	27.63235294	26.13	0	0.01	0.11
L	21.18657532	43.92107086	58.51983795	64.89559631	74.6008667	F	68	24.98529412	23.5	0.06	0.01	0
R	30.2664917	40.42330475	58.23380737	62.46053162	71.31794128	M	69	31.36764706	24.03	0	0	0
L	32.31059554	35.97492954	59.75248025	54.99604977	69.34144272	F	30	32.91176471	26.65	0	0	0.01
R	33.90317108	43.78683293	62.04178851	66.87316614	71.75890246	F	71	18.77941176	23.25	0.06	0.02	0.16
L	41.22838443	44.99374666	61.01617254	53.82467122	67.84766072	M	73	31.51470588	25.72	0.07	0.02	0
L	30.77834883	22.55187661	50.15842298	55.53725661	66.70510306	M	42	21.38235294	29.58	0	0	0
R	41.28734688	45.74840015	58.2554312	57.43788425	71.71854504	F	45	34.67647059	25.28	0	0.01	0
R	39.5789251	33.65627616	60.88177468	64.69882601	61.06489106	F	67	20.22058824	25.04	0.05	0.06	0.07
L	24.80396311	34.91909542	58.37740254	58.78297249	66.14149396	F	71	24.76470588	25.43	0	0	0.06
L	27.83239887	29.47186463	61.48993145	64.15940766	73.01878151	F	60	13.36764706	24.24	0	0	0.07
R	32.91351776	33.31962433	60.43076324	59.9085968	68.76598816	F	62	21.47058824	23.17	0	0.02	0
L	31.07090338	40.77697364	55.63690344	61.92780344	66.79961512	M	56	31.57352941	26.24	0.06	0.01	0
R	11.36746408	43.60942339	60.04569553	60.38732813	73.20120928	F	60	11.82352941	22.89	0	0	0.07
R	35.84306506	44.89532314	56.81064842	55.46586627	69.50591341	F	61	34.32352941	25.76	0	0.03	0
L	43.03185512	43.44292797	60.09740623	60.24610476	71.97566145	M	61	33.80882353	25.21	0	0.04	0
R	42.2319335	48.53684893	57.84938633	56.46988001	71.55703883	F	43	34.70588235	26.01	0	0.04	0
L	36.52109818	35.25871749	55.45291052	63.14764028	64.8632288	M	78	29.85294118	25.87	0	0.02	0.07
R	25.13895537	33.1836243	49.4112938	54.71663757	61.95733716	M	66	31.89705882	30.08	0.27	0.12	0.06
R	35.84087212	49.06935364	59.33985001	50.66189114	67.98752126	F	51	31.20588235	25.86	0	0	0.06
R	31.33446408	43.83111152	63.00375694	52.3186016	68.07581334	F	58	26.32352941	26.81	0	0	0.06
L	21.56596409	39.88018277	55.84408991	51.09395991	70.79807228	F	65	32.07352941	24.88	0.06	0.04	0
L	26.49238379	30.47263677	56.33107131	55.36677063	68.83319629	M	53	24.19117647	27.2	0	0.02	0
R	31.82798617	30.68231144	59.71662344	54.45865209	70.25663765	M	65	17.58823529	25.02	0	0	0
L	33.87045593	41.91266937	61.19447784	60.56590729	69.2480835	F	62	25.98529412	24.44	0	0	0
R	30.27885211	28.95270019	65.35482907	55.04968415	71.57518579	F	44	24.98529412	23.8	0	0	0.07
L	31.6289444	41.63542328	58.79906311	45.79317627	70.84789124	F	41	32.39705882	24.9	0	0	0
R	36.57729666	43.14525737	52.5637707	58.90508128	66.64900714	M	54	33.61764706	26.49	0	0	0
R	24.35481021	45.44312528	61.14294394	60.40112525	69.74253941	F	66	20.44117647	24.77	0.05	0.01	0.06
R	39.73571715	53.1306464	62.28715052	61.77585617	67.48324189	F	50	34.05882353	24.93	0.07	0.02	0
L	38.14998627	34.84734023	59.2325734	69.81530397	70.9726912	M	61	32.66176471	25.18	0.07	0	0.01
R	41.29614126	51.39227946	60.42793191	62.08766365	71.43084547	M	59	33.86764706	26.24	0	0.01	0
R	37.68637696	36.93250874	50.57456144	54.2122137	65.76095408	M	61	31.77941176	27.44	0	0	0
L	37.79100647	37.17159729	56.965065	60.81490326	65.31226349	M	60	32.29411765	26.51	0	0	0
R	25.10626775	33.32798212	45.40280017	51.41721223	69.25887373	M	42	31.70588235	27.37	0.07	0.02	0.02
R	41.92554166	46.61216941	62.92147038	60.40204407	68.85943581	F	68	33.85294118	23.08	0	0.03	0
L	27.71534284	31.51537812	61.14635378	46.71366893	70.59008086	F	66	18.26470588	25.7	0.11	0.13	0
L	43.68065558	48.91582852	61.00692053	67.4556409	69.06592588	M	42	33.63235294	25.6	0	0	0
R	40.54115138	35.62848617	57.34161069	55.25971411	64.80476332	F	42	33.83823529	25.7	0	0	0
L	41.43377616	46.62535429	56.71199914	53.78111996	67.25374467	M	66	33.64705882	25.46	0	0	0
R	29.1826469	22.37958892	57.12834706	64.37828979	71.30766141	M	52	14.27941176	27.92	0	0	0.08
L	37.26556539	40.52968869	57.36927362	52.30549977	68.93663971	F	61	34.38235294	25.72	0	0.11	0
R	36.90110382	27.06807223	56.59424687	62.19172363	69.29157891	M	53	17.5	26.64	0	0	0
R	44.40528326	43.37112146	65.37642947	67.26049616	73.46171335	F	50	30.86764706	24.83	0.05	0.03	0.23
R	45.98367553	41.38880009	59.56299512	73.92401819	72.52107544	F	55	26.63235294	24.51	0	0.03	0
L	36.66919615	45.65822428	64.10720462	57.32537187	71.6126289	M	41	33.30882353	25.19	0	0	0
R	22.97699569	39.93419	59.97067108	64.32413529	73.9810706	F	60	20.94117647	25.47	0	0	0
R	39.70797185	42.96541281	60.05662349	57.61978211	66.37097067	M	73	29.02941176	26.09	0	0	0
L	39.89012302	58.94226601	68.83696349	60.74110446	62.37818396	F	73	32.17647059	22.28	0	0	0
L	28.94558022	36.68405585	59.0497261	56.23644465	74.52982681	F	57	29.16176471	26.4	0	0	0.02
R	38.71861846	38.68247164	46.16036232	58.78775205	63.15075772	F	61	31.5	27.7	0	0	0
R	35.18981462	46.17313775	61.62053443	53.19062682	73.27126862	F	55	33.27941176	22.91	0.13	0.03	0.01
R	21.60424725	37.79372045	59.45167004	66.27040278	68.82075428	M	42	16.32352941	27.07	0.06	0.03	0
L	42.41395277	40.70688841	56.71885322	63.39876215	67.49549776	F	57	30.32352941	26.29	0.13	0.08	0.11
L	26.1924002	49.87590735	58.71026771	61.43597155	69.8713272	F	64	29.63235294	22.7	0.06	0.03	0.04
L	27.78695028	36.57181359	66.56392572	61.3604001	62.85667691	F	54	18.44117647	24.85	0	0	0
L	31.25469982	46.18526778	57.50100721	57.92578101	71.58673198	F	45	33.92647059	24.72	0.07	0.01	0.01
L	21.90475224	37.01253071	59.68136646	61.43735102	70.07155982	F	52	30.13235294	24.5	0	0	0.04
L	39.7164194	53.17651124	61.89020611	51.56091811	68.06835914	M	53	29.97058824	27.31	0	0	0
L	39.77431488	42.41733246	52.93326111	53.29922028	66.71856842	F	33	34.20588235	25.54	0.066666667	0	0
R	41.17993406	51.37748573	59.15956437	54.89800348	70.85463718	M	26	35.47058824	24.02	0	0	0
L	40.39328071	49.0631775	58.00551162	51.23646371	70.65244282	F	25	34.61764706	26	0	0	0
R	36.04467323	40.69928813	56.05833346	54.35552579	69.15991182	M	28	34.38235294	28.54	0	0	0
R	39.25877838	50.30059509	56.21891937	50.90341949	66.56812134	M	26	33.27941176	25.41	0	0	0
L	21.60883834	33.99698756	58.34483767	63.06121018	63.54732355	F	68	6.529411765	22.72	0	0	0
R	45.64024601	60.6095607	66.79671021	63.0043273	68.06271679	M	23	35.20588235	24.06	0	0	0
R	40.57881974	51.99624588	59.49215755	58.19044836	71.09069863	M	30	33.83823529	24.25	0	0	0
L	43.67833326	45.2942514	59.39101772	55.96733507	68.98375681	F	25	33.33823529	24.47	0	0	0
R	16.51744799	42.82138371	61.29259429	57.04133192	73.10949076	M	63	9.470588235	24.05	0	0.02	0
R	41.59059425	61.38165527	65.70375557	57.21404282	70.60998577	F	33	34.10294118	23.85	0	0	0
L	13.95247388	37.30542598	42.1461967	56.36695195	67.51955274	M	76	27.16176471	26.49	0.058823529	0.01	0
L	22.25888595	33.66714642	50.81036885	48.89535913	57.23715301	F	48	15.98529412	27.97	0.066666667	0.02	0
R	31.80497538	48.65729183	61.9247179	68.95474145	59.7535687	M	68	21.60294118	26.62	0.052631579	0.01	0
R	29.19289598	30.16306553	56.6282618	47.79999084	65.51167099	M	66	2.382352941	27.12	0.066666667	0	1
R	26.93026233	28.13492606	55.04634578	51.85628214	67.55261953	F	53	21.75	25.3	0.117647059	0.03	0
L	25.3203439	34.79932089	63.64860922	59.2607402	68.44243674	M	63	11.17647059	24.94	0.05	0	0.06
L	25.08706895	33.72349296	55.71286083	62.23442886	68.14842235	M	46	30.10294118	28.42	0.066666667	0.01	0.01
R	15.48367316	37.34585548	52.77551739	62.55506518	71.7219841	M	73	26.77941176	25.3	0.052631579	0.03	0.15
L	35.51578098	32.97002397	61.42741886	54.2234448	65.24098844	F	68	23.17647059	23.65	0	0.04	0.07
R	17.85646057	46.69597321	58.21437531	57.63379822	63.20931244	F	75	13.13235294	25.64	0	0	0
L	29.58052832	45.26352226	57.27065045	58.83583703	67.91896528	F	56	27.63235294	25.36	0	0	0.1
L	20.01114051	35.41545028	55.31518111	61.62381912	68.87132662	M	51	19.98529412	28.42	0	0	0.09
R	42.00746002	45.69868469	59.38496857	54.67384491	70.01213379	F	27	35.14705882	25.6	0	0	0
R	41.2282463	54.5572146	62.11484591	46.29540549	68.46041396	M	24	34.45588235	24.33	0	0	0
R	16.3025364	35.70329195	54.36344828	56.6332705	67.90797854	F	50	7.279411765	26.6	0	0	0.08
L	29.7703872	27.95531	36.77533263	40.69337159	69.49909951	M	66	21.17647059	29.34	0.2	0.07	0.06
L	24.35878641	36.92530432	58.28251335	65.73198473	61.53308352	M	49	11.83823529	27.46	0	0.02	0
L	21.06404556	25.90352114	52.69068726	55.63061081	62.77674031	M	73	9.117647059	24.56	0	0	0.06
L	23.89956177	28.3426481	53.97811437	52.33622169	69.60218504	M	62	20.97058824	27.01	0	0	0
L	24.61843112	35.25824696	60.00272534	55.31697205	65.83164291	F	66	16.66176471	23.46	0	0.03	0
R	12.34479507	40.39833064	54.40418409	60.76116977	74.28498489	M	69	21.17647059	24.85	0	0	0
L	37.77292786	39.00682068	56.49110413	59.50059052	65.55125427	M	46	28.82352941	27.25	0	0	0.03
L	30.81168542	49.10436954	60.61227099	57.41919956	67.88651635	M	68	26.47058824	23.59	0	0.01	0
R	24.71468684	34.04982085	57.17728776	56.19413049	69.45063124	F	66	13.51470588	25.17	0.1	0	0.26
L	25.84739522	30.52351895	61.70220222	55.79992485	68.34132992	F	62	13.67647059	25.49	0	0.01	0
L	23.52122066	38.61179796	55.96007328	49.99395619	61.94468192	F	48	13.89705882	27.91	0	0	0
R	36.91195982	69.01154329	78.78498515	63.7765413	61.14810113	F	68	18.5	24.19	0.090909091	0.07	0.06
L	10.57574253	42.83042061	56.20013836	61.02754581	69.21572839	F	68	14.05882353	24.86	0	0.02	0.08
L	36.2652706	22.11796125	55.09490621	56.43463868	68.52078721	F	52	19.72058824	25.37	0.052631579	0	0
R	15.78192468	41.05551	57.40215806	65.25781296	69.08852373	F	74	14.30882353	25.58	0.052631579	0.04	0.07
R	26.23031871	25.48002786	55.86142883	64.12841135	73.0296819	M	56	9.911764706	27.08	0.058823529	0.04	0.28
R	11.25833615	37.81514993	46.88769645	52.91767646	63.85868061	M	69	5.735294118	27.58	0.05	0	0.09
R	25.33963008	39.12982451	50.88430956	65.4710247	60.00883112	M	72	7.397058824	25.94	0.0625	0.07	0
R	30.01197968	40.79777527	58.15154419	58.35166473	65.52004395	F	68	26.89705882	24.2	0	0.01	0
L	19.28176211	46.95213094	64.85664878	59.81483794	71.81760416	F	60	20.95588235	23.31	0.058823529	0	0.02
L	25.25563582	38.66029761	57.22316384	60.2269967	68.02850792	M	68	14.19117647	26.47	0.142857143	0.17	0.06
R	33.15183685	27.86835148	54.38059095	51.03012864	62.97183809	M	46	8.147058824	28.14	0	0	0.07
R	25.41160821	38.04454708	54.56909138	51.79403682	66.92987274	M	50	4.397058824	28.25	0.117647059	0.11	0
R	44.0850354	50.58265016	61.89803901	48.58746185	65.99005921	F	31	34.04411765	22.98	0	0.01	0
L	35.64647943	42.431298	57.83658537	57.62511843	66.92057764	F	23	33.02941176	26.46	0	0	0
L	15.74872374	41.88920901	54.12374204	62.41507686	63.51270499	M	57	0.544117647	26.28	0.0625	0.14	1
L	38.86599121	46.8459671	57.61185455	52.40390472	67.02037506	F	24	33.08823529	25.43	0.066666667	0	0
L	35.18700544	36.35843512	54.15071329	53.953108	48.72904584	F	68	15.73529412	26.48	0	0	0.08
R	29.92235358	23.00325216	50.8036791	64.64662454	68.30114982	M	35	20.88235294	26.99	0	0	0
R	31.95921913	21.6762352	53.07307566	53.40476049	65.27454488	F	79	3.75	23.01	0.133333333	0.02	0.2
R	13.98722978	40.88536653	53.03402382	60.19290679	72.23348337	M	66	8.544117647	26.7	0	0.02	0.07
L	20.11753895	42.75254688	53.80534565	58.83864788	65.22950679	M	72	4.985294118	26.17	0.058823529	0	0
R	16.78904558	46.57722296	57.59295941	59.82209564	63.313729	F	81	16.60294118	23.4	0	0.03	0
R	28.5480083	29.03027196	54.47018182	63.92395614	68.47833137	F	43	22.48529412	27.3	0	0.04	0.13
R	7.459043884	52.23741913	59.80099487	63.96568756	71.4864151	F	67	4.661764706	24.54	0.058823529	0.18	0
L	24.51521689	35.53850727	60.60651671	62.25530239	67.74555567	F	57	26.89705882	23.99	0.052631579	0.06	0.02
L	17.71869894	33.01003753	55.55853553	58.03755541	70.59349468	M	72	12.69117647	23.93	0	0	0
L	39.77288818	56.27425995	62.96241913	57.72736816	68.34413757	F	24	34.57352941	24.35	0	0	0
L	39.71408826	58.03315731	67.22897706	60.05817606	64.61425816	F	23	32.38235294	24.61	0	0	0
R	28.98686381	31.31174591	54.66789462	54.76021046	60.92449958	F	79	8.279411765	24.69	0.058823529	0	0.16
R	37.36547546	44.70894318	57.40956268	56.82695618	66.4735672	F	24	32.5	23.7	0	0	0
R	40.69757996	53.8577774	60.60102692	62.82769775	68.75770721	F	23	32.80882353	24.61	0	0.01	0
L	23.68926913	35.82503103	59.70466506	60.19283383	72.87606933	F	61	17.23529412	23.12	0	0.01	0
L	13.32298113	44.01584847	54.45477174	59.33809407	69.8557591	M	69	13.05882353	27.15	0	0.01	0
R	19.53612668	39.3111397	54.254798	51.67357653	67.11867592	F	53	20.83823529	27.26	0.052631579	0.07	0
R	27.75142581	36.29289928	53.77838066	54.37795467	63.41750663	M	72	19.72058824	26.8	0	0.03	0
L	18.32800902	38.1328729	55.87977658	58.92378789	58.74677235	F	77	21.44117647	24.5	0	0.01	0.1
L	26.43350424	43.54163121	56.29470752	54.70281766	64.63101717	F	82	28.14705882	24.3	0.0625	0.01	0.05
L	21.53394215	29.14743288	46.70486088	58.38882136	63.05165542	M	58	20.08823529	29.48	0	0.04	0.13
R	24.72985214	30.70201173	56.16911679	62.64709162	69.06407448	M	52	25.23529412	26.43	0.125	0.01	0.09
R	41.70514588	20.90996401	49.21527682	65.4813462	61.87461214	F	56	7.794117647	25.92	0	0.01	0
L	41.49724884	53.43939056	61.38168335	61.46005707	70.25679321	F	24	34.35294118	23.01	0	0	0
R	37.5050594	49.30202896	61.2494595	59.62814703	66.12352644	F	24	34.04411765	23.98	0	0.01	0
L	41.53643036	55.79013367	58.91968231	58.90635834	70.49488525	M	25	34.76470588	23.66	0	0	0
L	37.03787994	51.68679352	65.80120392	51.34400635	66.31455994	F	23	33.22058824	25.69	0	0	0
R	48.31538391	59.93293304	64.26624451	57.09395447	71.52563629	F	24	34.45588235	23.95	0	0	0
R	46.8266922	50.2960083	60.75407867	53.42036591	65.49208221	F	24	34.47058824	26.11	0	0	0
L	40.64413135	47.45189084	60.43552297	54.13329656	67.83457908	F	23	33.55882353	25.36	0	0	0
L	39.46559493	51.24648271	60.93265674	51.70457194	68.77723511	F	28	33.79411765	24.03	0	0	0
R	39.08045021	47.93419153	58.67722701	50.34566043	63.72834948	F	23	32.17647059	24.67	0	0	0
L	42.69566412	51.68980511	62.45459304	45.32328037	68.88467408	F	33	34.17647059	25.12	0	0	0
R	41.17182191	39.94503274	57.16662495	50.40781911	62.83303469	F	42	33.95588235	26.87	0	0	0
R	43.53182623	53.99685507	61.38161718	61.91426893	68.54826502	F	32	33.38235294	23.51	0	0	0
R	42.3317441	50.50383843	55.48056035	55.61376605	66.72765351	F	30	33.29411765	25.87	0	0	0
L	41.82117361	51.29263513	55.63592931	59.86844654	66.791427	F	44	33.67647059	26.36	0	0	0
R	42.08460236	55.97692413	63.29184723	58.19228058	69.14367371	F	23	33.10294118	25.67	0	0	0
R	43.26213531	52.07021179	59.41694031	53.51683044	65.56849365	F	33	33.01470588	23.44	0	0	0
R	40.46413562	54.92047269	64.26861886	62.20500897	70.55231059	F	47	34.07352941	23.19	0.0625	0.05	0
L	26.89564341	29.16739328	52.19141758	68.20761788	67.42243058	M	56	21.41176471	24.64	0	0.02	0.09
R	8.006541131	33.90786977	41.1342102	63.18151836	68.34779345	M	68	2.926470588	27.52	0	0	0
L	44.23976211	31.67989984	50.4240097	51.8148118	63.04380624	F	76	5.426470588	25.54	0	0.03	0.07
L	22.79911635	38.67226977	63.930589	59.76812556	69.84281536	F	61	17.47058824	23.34	0	0	0
L	41.83664212	53.20159506	61.80308623	51.25333374	69.48098607	F	54	34.19117647	24.08	0	0.02	0
L	20.82695114	25.21679926	43.26971731	51.4957031	62.33487674	M	55	14.52941176	27.13	0	0	0
R	37.38873291	51.2247879	58.84421692	52.26984863	63.96009216	F	31	33.30882353	26.85	0	0	0
R	40.74651794	56.84639435	60.41397705	59.03935242	66.50410004	F	28	33.92647059	24.98	0	0.03	0
R	43.98917389	55.3805641	60.7591872	55.29644687	67.98402851	F	36	33.55882353	26.42	0	0	0
R	44.29479218	47.86361237	59.6677063	61.47516937	68.51994934	F	40	34.91176471	24.52	0	0	0
R	21.58410825	37.00562345	48.69377244	58.39753733	65.71182481	M	66	12.45588235	26.3	0.058823529	0	0.08
R	19.29438981	36.23644637	56.32647252	54.78822594	66.34496107	M	74	10.35294118	24.76	0	0	0.16
L	21.03178819	43.97797752	55.65107524	66.50100803	67.69634359	F	71	23.72058824	23.09	0	0	0.08
L	40.5854126	44.81249695	58.29834747	60.32128448	70.36198425	F	40	32.36764706	26.62	0	0	0
R	42.51025328	53.24747793	63.61766063	50.75390303	71.63878892	F	37	34.08823529	22.38	0	0	0
R	13.60531342	37.71308002	62.1607553	54.55127225	69.90135273	F	55	9.294117647	24.29	0.105263158	0	0
L	21.70421278	33.7357432	55.12492419	53.47941326	72.89461128	F	57	11	26.34	0	0.01	0.07
R	21.45289185	35.32032852	46.51357904	63.26314641	67.32906139	F	56	15.70588235	27.46	0	0.01	0.06
R	26.1695837	33.95818312	52.10616735	61.87749392	60.71438334	M	59	14.57352941	31.33	0.052631579	0.03	0
L	32.44898457	41.64760254	59.77258643	55.98661993	68.31840047	F	62	24.69117647	23.62	0.058823529	0	0
R	22.97811154	35.82164236	56.3121124	55.02342962	65.05038298	F	50	21.39705882	27.95	0.05	0	0
R	24.82732738	47.99191447	59.5241055	48.86453776	71.04135566	F	55	24.47058824	25.16	0	0.01	0
L	35.45464417	24.60460715	56.85281951	63.51068575	68.72333344	M	56	11	24.95	0.052631579	0.03	0
R	11.38629737	38.25892457	48.63714692	52.18448385	66.81276109	F	62	8.985294118	23.86	0.058823529	0.01	0.08
R	25.29027803	39.04145608	53.46129067	57.74413874	70.60309772	M	55	29.94117647	26.31	0.0625	0.01	0
L	16.37494441	36.51344865	56.48759872	56.85754704	69.74699821	M	56	0.602941176	28.15	0	0	1
L	12.58649303	45.80499452	59.71183132	53.36647328	69.64340775	F	65	22.86764706	23.93	0	0	0
R	17.81597807	27.19325971	35.08158931	56.51400417	63.79494324	M	74	15.16176471	25.01	0.055555556	0.03	0.07
L	46.13082581	57.29317474	66.31204529	56.49210968	70.09359894	F	26	32.91176471	22.65	0	0.01	0
R	36.14758987	53.01954892	58.86948965	57.81836964	68.27171426	M	59	34.01470588	24.14	0	0	0
R	38.76695862	54.77180939	58.28143005	53.68173523	65.95634155	F	46	33.26470588	24.84	0	0	0
R	19.59664207	34.65624807	59.76387637	60.09189619	73.63467085	F	57	7.941176471	26.2	0	0.01	0
R	32.99511416	33.92360415	54.88631042	53.72734843	68.29718219	F	47	31.16176471	26.89	0	0	0.05
R	18.58081135	33.10566969	56.01124315	55.11508149	59.00135938	M	18	23.86764706	28	0.05	0.01	0.16
R	39.24258256	22.560709	51.19052076	60.15426329	66.90156944	F	39	19.5	25.15	0.05	0.07	0
R	36.00034191	34.71065438	57.18553402	45.44610561	66.66292049	F	59	28.75	25.25	0	0.01	0
R	34.39926196	48.2561957	56.85143841	62.72953857	66.73258299	M	70	24.20588235	24.24	0	0	0
R	29.57888008	26.26301771	50.9851297	46.52307157	69.13056553	M	38	24.47058824	28.03	0.16	0.09	0
R	41.03390186	31.51741006	58.70062707	56.40752947	68.22672213	F	48	32.35294118	26.82	0	0	0
R	43.63268937	45.09686871	54.97091497	58.32730117	70.04535189	F	34	32.41176471	27.41	0	0	0
L	21.93840972	44.99736704	59.04535987	58.72688124	72.95320004	F	65	21.13235294	24.9	0.05	0.01	0.06
L	23.84599985	43.64606423	59.79006668	51.33092512	71.85680233	M	58	31.13235294	25.23	0.06	0.04	0.05
L	29.23484618	32.24280975	57.47510175	62.67376707	70.67214671	M	37	24.39705882	24.68	0	0	0
L	34.72899628	48.28026276	71.72110596	77.8879715	55.79477539	M	72	18.98529412	25.81	0	0.02	0
L	16.95147977	31.23458673	54.51198216	51.07509408	69.72864754	M	44	24.20588235	29.04	0	0.03	0
L	32.70205035	20.91470935	44.90316986	58.61539961	65.38620733	M	48	15.26470588	27.74	0	0	0
L	21.08009002	29.6442	52.09640227	54.96826038	71.14877601	M	56	16.98529412	25.5	0	0.01	0
L	12.3237403	32.61238699	50.00569617	62.26705026	66.95873554	F	28	13.69117647	25.63	0.05	0.03	0
R	14.45653107	40.91661172	53.16189454	55.65207225	66.74496236	F	59	14.22058824	26.22	0	0.04	0
R	26.53756342	22.00425454	54.26543187	55.97463629	69.17370102	M	53	12.91176471	26.15	0	0	0.06
L	30.81082172	44.69395764	56.96775202	59.54676627	65.24390759	M	71	28.69117647	24.78	0	0	0.07
L	27.69568403	47.79798793	60.05556392	61.84320734	59.22007772	M	60	10.86764706	26.69	0.05	0.03	0.14
L	26.69051158	28.72426208	53.89597692	56.53546137	66.07863313	M	30	24.76470588	26.57	0.11	0.04	0
R	29.40251074	40.98868106	56.35987408	55.36917129	68.43151026	M	68	29.89705882	25.65	0	0.03	0.02
L	19.80342853	32.52143807	51.77762616	55.74066661	63.1212409	M	72	9.632352941	24.77	0.14	0.03	0.13
L	29.22997318	35.03775036	53.36000613	60.72873496	69.81152096	F	71	20.73529412	25.17	0.11	0.13	0.06
L	36.1379837	41.29023743	60.28478699	63.90630493	69.84535675	F	56	32.39705882	25.2	0	0	0
R	20.68199676	30.41250173	58.45741577	55.59291959	67.92900162	F	57	18.02941176	25.39	0	0	0
L	20.24681107	38.33992908	53.60539582	51.83585293	68.08229554	F	70	9.308823529	27.54	0.05	0	0
